# Supplementary material for: Growth of Romaine Lettuce in Eggshell Powder Mixed Alginate Hydrogel in an Aeroponic System for Water Conservation and Vitamin C Biofortification
Source: Gels. 2024 May 9;10(5):322. doi: 10.3390/gels10050322 (PMC11121658; doi:10.3390/gels10050322)
Supplement: Supplementary file 1 [file gels-10-00322-s001.zip]

Archive with 1 entries (1 files):
- gels-2990498-supplementary.pdf
